# Supplementary material for: In Vitro Assessment of the Combined Activity of Amphotericin B and Cu2+-1,10-Phenanthroline-5,6-dione Coordination Compound Against Leishmania amazonensis Promastigotes
Source: Trop Med Infect Dis. 2025 Dec 24;11(1):4. doi: 10.3390/tropicalmed11010004 (PMC12846362; doi:10.3390/tropicalmed11010004)
Supplement: Supplementary file 1 [file tropicalmed-11-00004-s001.zip]

Archive with 1 entries (1 files):
- tropicalmed-4014931-supplementary.pdf
